# Supplementary material for: Trends in incidence and survival in patients with gastrointestinal neuroendocrine tumors: A SEER database analysis, 1977-2016
Source: Front Oncol. 2023 Jan 26;13:1079575. doi: 10.3389/fonc.2023.1079575 (PMC9909535; doi:10.3389/fonc.2023.1079575)
Supplement: Supplementary Figure 1 — Trends in relative survival rate (A–C) and Kaplan–Meier survival curves (D–G) for patients with GI-NETs at 9 SEER sites according to SES group (low poverty, medium poverty, and high poverty) in 1977–1986, 1987–1996, 1997–2006, and 2007-2016. [file DataSheet_1.zip]

Archive with 10 entries (10 files):
- Data Sheet 1/Supplementary figure 1.tif
- Data Sheet 1/Supplementary figure 2.tif
- Data Sheet 1/Supplementary figure 3.tif
- Data Sheet 1/Supplementary figure 4.tif
- Data Sheet 1/Supplementary Table 1.docx
- Data Sheet 1/Supplementary Table 2 .docx
- Data Sheet 1/Supplementary Table 3 .docx
- Data Sheet 1/Supplementary Table 4 .docx
- Data Sheet 1/Supplementary Table 5 .docx
- Data Sheet 1/Supplementary Table 6.docx
